# Supplementary material for: barCoder: a tool to generate unique, orthogonal genetic tags for qPCR detection
Source: BMC Bioinformatics. 2021 Mar 1;22:98. doi: 10.1186/s12859-021-04019-5 (PMC7919090; doi:10.1186/s12859-021-04019-5)
Supplement: Supplementary file 2 — Additional file 2. Standard curve data. This file contains Ct values and calculations used to generate and analyze qPCR standard curves for all 21 barcodes (in the plasmid backbone and inserted in the genome, if applicable). [file 12859_2021_4019_MOESM2_ESM.xlsx]

## Sheet: Btk1 in plasmid
Additional file 3.xlsx
Sample Name	g Template	Ct	Ct Median	Ct Mean	Ct Std										Trend (all)	Trend (adj)
Btk1 -9	-9	6.91797	6.91797	6.95052	0.157272		Ind1:	3	Dil:	B	B$3:B$26	B$6:B$26		-18	40.581	40.0775
Btk1 -9	-9	7.12152	6.91797	6.95052	0.157272		Ind2:	26	Ct:	C	C$3:C$26	C$6:C$26		-17	36.9386	36.5609
Btk1 -9	-9	6.81207	6.91797	6.95052	0.157272		Ind3:	6	Med:	D	D$3:D$26	D$6:D$26		-16	33.2961	33.0444
Btk1 -10	-10	11.5843	11.5843	11.5873	0.116422		Ind4:	26	Mean:	E	E$3:E$26	E$6:E$26		-15	29.6537	29.5278
Btk1 -10	-10	11.7052	11.5843	11.5873	0.116422		Trend Ind1:	12	Slope:	I	I$12	K$12		-14	26.0112	26.0112
Btk1 -10	-10	11.4724	11.5843	11.5873	0.116422		Trend Ind2:	16	Int:	K	I$16	K$16		-13	22.3688	22.4947
Btk1 -11	-11	15.5112	15.4912	15.4771	0.0430693									-12	18.7264	18.9781
Btk1 -11	-11	15.4287	15.4912	15.4771	0.0430693			Slopes	Efficiency	Intercept	R2			-11	15.0839	15.4615
Btk1 -11	-11	15.4912	15.4912	15.4771	0.0430693		Ct	-3.63024	0.885663	-24.8476	0.995834			-10	11.4415	11.945
Btk1 -12	-12	19.2839	19.282	19.262	0.0363892		Median	-3.64244	0.881661	-24.9829	0.996983			-9	7.79905	8.42839
Btk1 -12	-12	19.22	19.282	19.262	0.0363892		Mean	-3.63024	0.885663	-24.8476	0.996966			-8	4.15661	4.91182
Btk1 -12	-12	19.282	19.282	19.262	0.0363892									-7	0.51417	1.39524
Btk1 -13	-13	22.8468	22.7853	22.7808	0.0683623		Ct, reduced	-3.50538	0.928748	-23.0997	0.997132			-6	-3.12827	-2.12133
Btk1 -13	-13	22.7853	22.7853	22.7808	0.0683623		Median, reduced	-3.51657	0.924722	-23.2207	0.998974			-5	-6.77071	-5.6379
Btk1 -13	-13	22.7103	22.7853	22.7808	0.0683623		Mean, reduced	-3.50538	0.928748	-23.0997	0.998911
Btk1 -14	-14	25.9351	26.0516	26.0316	0.0882463
Btk1 -14	-14	26.1082	26.0516	26.0316	0.0882463
Btk1 -14	-14	26.0516	26.0516	26.0316	0.0882463
Btk1 -15	-15	29.3754	29.3754	29.3629	0.135887
Btk1 -15	-15	29.4921	29.3754	29.3629	0.135887
Btk1 -15	-15	29.2211	29.3754	29.3629	0.135887
Btk1 -16	-16	33.67	32.893	32.7904	0.935034
Btk1 -16	-16	31.8084	32.893	32.7904	0.935034
Btk1 -16	-16	32.893	32.893	32.7904	0.935034
Btk1 neg		Undetermined
Btk1 neg		Undetermined
Btk1 neg		Undetermined
Dye:	TaqMan Universal			Target MW:	91428.2
Temp:	55°C			Template MW:	1.32415e+06
[primer]:	900 nM
[probe]:	250 nM			LOD in g:	-16
				LOD:	45.4794
Barcode #:	Btk1
Template:	pIDTSMART-AMP
				DNA	Copies
				-9	4.54794e+08
				-10	4.54794e+07
				-11	4.54794e+06
				-12	454794
				-13	45479.4
				-14	4547.94
				-15	454.794
				-16	45.4794
				-17	4.54794

## Sheet: Btk1 in Btk genome
Additional file 3.xlsx
Sample Name	g Template	Ct	Ct Median	Ct Mean	Ct Std										Trend (all)	Trend (adj)
Btk1 in Btk -8	-8	17.5124	17.7183	17.7081	0.190874		Ind1:	3	Dil:	B	B$3:B$29	B$6:B$20		-16	46.3788	46.2965
Btk1 in Btk -8	-8	17.7183	17.7183	17.7081	0.190874		Ind2:	29	Ct:	C	C$3:C$29	C$6:C$20		-15	42.8042	42.7408
Btk1 in Btk -8	-8	17.8937	17.7183	17.7081	0.190874		Ind3:	6	Med:	D	D$3:D$29	D$6:D$20		-14	39.2295	39.1852
Btk1 in Btk -9	-9	21.1099	21.2206	21.2241	0.115958		Ind4:	20	Mean:	E	E$3:E$29	E$6:E$20		-13	35.6549	35.6295
Btk1 in Btk -9	-9	21.3417	21.2206	21.2241	0.115958		Trend Ind1:	12	Slope:	I	I$12	K$12		-12	32.0802	32.0739
Btk1 in Btk -9	-9	21.2206	21.2206	21.2241	0.115958		Trend Ind2:	16	Int:	K	I$16	K$16		-11	28.5056	28.5182
Btk1 in Btk -10	-10	24.6833	24.9594	24.8729	0.164385									-10	24.9309	24.9626
Btk1 in Btk -10	-10	24.9594	24.9594	24.8729	0.164385			Slopes	Efficiency	Intercept	R2			-9	21.3563	21.4069
Btk1 in Btk -10	-10	24.9759	24.9594	24.8729	0.164385		Ct	-3.4551	0.947273	-9.66443	0.990863			-8	17.7816	17.8513
Btk1 in Btk -11	-11	28.5955	28.6863	28.6994	0.16886		Median	-3.57465	0.904354	-10.8156	0.998195			-7	14.207	14.2957
Btk1 in Btk -11	-11	28.7771	28.6863	28.6994	0.16886		Mean	-3.58765	0.899914	-10.9539	0.998314			-6	10.6323	10.74
Btk1 in Btk -11	-11	28.8974	28.6863	28.6994	0.16886									-5	7.05766	7.18437
Btk1 in Btk -12	-12	32.4505	32.4925	32.5084	0.0672577		Ct, reduced	-3.57589	0.903929	-10.8052	0.99546
Btk1 in Btk -12	-12	32.4925	32.4925	32.5084	0.0672577		Median, reduced	-3.55564	0.910922	-10.5938	0.996877
Btk1 in Btk -12	-12	32.5822	32.4925	32.5084	0.0672577		Mean, reduced	-3.57589	0.903929	-10.8167	0.997059
Btk1 in Btk -13	-13	34.8612	35.2323	35.2857	0.453651
Btk1 in Btk -13	-13	35.7638	35.2323	35.2857	0.453651
Btk1 in Btk -13	-13	35.2323	35.2323	35.2857	0.453651
Btk1 in Btk -14	-14	36.6943
Btk1 in Btk -14	-14	Undetermined
Btk1 in Btk -14	-14	Undetermined
Btk1 in Btk -15	-15	Undetermined
Btk1 in Btk -15	-15	Undetermined
Btk1 in Btk -15	-15	Undetermined
Btk1 in Btk -16	-16	Undetermined
Btk1 in Btk -16	-16	Undetermined
Btk1 in Btk -16	-16	Undetermined
Btk1 in Btk neg		Undetermined
Btk1 in Btk neg		Undetermined
Btk1 in Btk neg		Undetermined
Dye:	TaqMan Universal			Target MW:	91428.2
Temp:	55°C			Template MW:	4.23738e+09
[primer]:	900 nM
[probe]:	250 nM			LOD in g:	-13
				LOD:	14.2116
Barcode #:	Btk1
Template:	Btk gDNA

## Sheet: Btk1 in Ba genome
Additional file 3.xlsx
Sample Name	g Template	Ct	Ct Median	Ct Mean	Ct Std										Trend (all)	Trend (adj)
Btk1 in Ba -8	-8	16.7372	16.7372	16.7246	0.0637763		Ind1:	3	Dil:	B	B$3:B$29	B$6:B$23		-16	44.8523	44.6158
Btk1 in Ba -8	-8	16.6554	16.7372	16.7246	0.0637763		Ind2:	29	Ct:	C	C$3:C$29	C$6:C$23		-15	41.3782	41.2062
Btk1 in Ba -8	-8	16.7811	16.7372	16.7246	0.0637763		Ind3:	6	Med:	D	D$3:D$29	D$6:D$23		-14	37.9041	37.7966
Btk1 in Ba -9	-9	20.2836	20.4502	20.4046	0.105888		Ind4:	23	Mean:	E	E$3:E$29	E$6:E$23		-13	34.4301	34.3871
Btk1 in Ba -9	-9	20.48	20.4502	20.4046	0.105888		Trend Ind1:	12	Slope:	I	I$12	K$12		-12	30.956	30.9775
Btk1 in Ba -9	-9	20.4502	20.4502	20.4046	0.105888		Trend Ind2:	16	Int:	K	I$16	K$16		-11	27.4819	27.5679
Btk1 in Ba -10	-10	23.8708	23.8708	23.9193	0.0870392									-10	24.0078	24.1583
Btk1 in Ba -10	-10	23.8674	23.8708	23.9193	0.0870392			Slopes	Efficiency	Intercept	R2			-9	20.5338	20.7487
Btk1 in Ba -10	-10	24.0198	23.8708	23.9193	0.0870392		Ct	-3.4854	0.936027	-10.8419	0.993804			-8	17.0597	17.3392
Btk1 in Ba -11	-11	27.9499	27.8625	27.8443	0.115803		Median	-3.47408	0.940198	-10.733	0.994536			-7	13.5856	13.9296
Btk1 in Ba -11	-11	27.7204	27.8625	27.8443	0.115803		Mean	-3.4854	0.936027	-10.8419	0.994367			-6	10.1115	10.52
Btk1 in Ba -11	-11	27.8625	27.8625	27.8443	0.115803									-5	6.63744	7.11043
Btk1 in Ba -12	-12	31.8641	31.5853	31.6493	0.190973		Ct, reduced	-3.42206	0.959846	-10.0607	0.990666
Btk1 in Ba -12	-12	31.4986	31.5853	31.6493	0.190973		Median, reduced	-3.40958	0.964678	-9.93747	0.991894
Btk1 in Ba -12	-12	31.5853	31.5853	31.6493	0.190973		Mean, reduced	-3.42206	0.959846	-10.0607	0.991582
Btk1 in Ba -13	-13	35.4609	34.9305	34.9767	0.462868
Btk1 in Ba -13	-13	34.9305	34.9305	34.9767	0.462868
Btk1 in Ba -13	-13	34.5386	34.9305	34.9767	0.462868
Btk1 in Ba -14	-14	37.0337	36.9369	36.9636	0.0612701
Btk1 in Ba -14	-14	36.9202	36.9369	36.9636	0.0612701
Btk1 in Ba -14	-14	36.9369	36.9369	36.9636	0.0612701
Btk1 in Ba -15	-15	Undetermined
Btk1 in Ba -15	-15	Undetermined
Btk1 in Ba -15	-15	Undetermined
Btk1 in Ba -16	-16	Undetermined
Btk1 in Ba -16	-16	Undetermined
Btk1 in Ba -16	-16	Undetermined
Btk1 in Ba -neg		Undetermined
Btk1 in Ba -neg		Undetermined
Btk1 in Ba -neg		Undetermined
Dye:	TaqMan Universal			Target MW:	91428.2
Temp:	55°C			Template MW:	3.34223e+09
[primer]:	900 nM
[probe]:	250 nM			LOD in g:	-14
				LOD:	1.80179
Barcode #:	Btk1
Template:	Ba Sterne gDNA

## Sheet: Btk2
Additional file 3.xlsx
Sample Name	g Template	Ct	Ct Median	Ct Mean	Ct Std										Trend (all)	Trend (adj)
Btk2 -9	-9	6.91883	7.03757	7.00949	0.0803879		Ind1:	3	Dil:	B	B$3:B$26	B$6:B$26		-18	43.3382	42.7973
Btk2 -9	-9	7.03757	7.03757	7.00949	0.0803879		Ind2:	26	Ct:	C	C$3:C$26	C$6:C$26		-17	39.41	39.0043
Btk2 -9	-9	7.07207	7.03757	7.00949	0.0803879		Ind3:	6	Med:	D	D$3:D$26	D$6:D$26		-16	35.4818	35.2113
Btk2 -10	-10	12.0964	12.0066	11.9516	0.17878		Ind4:	26	Mean:	E	E$3:E$26	E$6:E$26		-15	31.5536	31.4183
Btk2 -10	-10	11.7517	12.0066	11.9516	0.17878		Trend Ind1:	12	Slope:	I	I$12	K$12		-14	27.6253	27.6253
Btk2 -10	-10	12.0066	12.0066	11.9516	0.17878		Trend Ind2:	16	Int:	K	I$16	K$16		-13	23.6971	23.8324
Btk2 -11	-11	16.2188	16.223	16.2552	0.0595334									-12	19.7689	20.0394
Btk2 -11	-11	16.3239	16.223	16.2552	0.0595334			Slopes	Efficiency	Intercept	R2			-11	15.8407	16.2464
Btk2 -11	-11	16.223	16.223	16.2552	0.0595334		Ct	-3.91957	0.799411	-27.302	0.996172			-10	11.9125	12.4534
Btk2 -12	-12	20.3804	20.563	20.5486	0.161431		Median	-3.92822	0.797084	-27.3697	0.996665			-9	7.98425	8.66044
Btk2 -12	-12	20.563	20.563	20.5486	0.161431		Mean	-3.91957	0.799411	-27.302	0.996508			-8	4.05603	4.86746
Btk2 -12	-12	20.7023	20.563	20.5486	0.161431									-7	0.127809	1.07449
Btk2 -13	-13	24.2842	24.1554	24.0381	0.321238		Ct, reduced	-3.78176	0.838346	-25.3727	0.997807			-6	-3.80041	-2.71849
Btk2 -13	-13	23.6747	24.1554	24.0381	0.321238		Median, reduced	-3.79298	0.835038	-25.4764	0.998433			-5	-7.72863	-6.51147
Btk2 -13	-13	24.1554	24.1554	24.0381	0.321238		Mean, reduced	-3.78176	0.838345	-25.3727	0.99834
Btk2 -14	-14	27.6013	27.5597	27.5518	0.0538418
Btk2 -14	-14	27.5597	27.5597	27.5518	0.0538418
Btk2 -14	-14	27.4945	27.5597	27.5518	0.0538418
Btk2 -15	-15	31.3646	31.2838	31.307	0.0502118
Btk2 -15	-15	31.2726	31.2838	31.307	0.0502118
Btk2 -15	-15	31.2838	31.2838	31.307	0.0502118
Btk2 -16	-16	35.035	35.035	34.8791	0.38921
Btk2 -16	-16	35.1662	35.035	34.8791	0.38921
Btk2 -16	-16	34.4361	35.035	34.8791	0.38921
Btk2 neg		Undetermined
Btk2 neg		Undetermined
Btk2 neg		Undetermined
Dye:	TaqMan Universal			Target MW:	93281.4
Temp:	55°C			Template MW:	1.326e+06
[primer]:	900 nM
[probe]:	250 nM			LOD in g:	-16
				LOD:	45.4158
Barcode #:	Btk2
Template:	pIDTSMART-AMP

## Sheet: Btk3
Additional file 3.xlsx
Sample Name	g Template	Ct	Ct Median	Ct Mean	Ct Std										Trend (all)	Trend (adj)
Btk3 -9	-9	10.0988	10.2653	10.2265	0.113367		Ind1:	3	Dil:	B	B$3:B$26	B$6:B$26		-18	40.124	40.1924
Btk3 -9	-9	10.2653	10.2653	10.2265	0.113367		Ind2:	26	Ct:	C	C$3:C$26	C$6:C$26		-17	36.793	36.8444
Btk3 -9	-9	10.3154	10.2653	10.2265	0.113367		Ind3:	6	Med:	D	D$3:D$26	D$6:D$26		-16	33.4621	33.4963
Btk3 -10	-10	13.2127	13.3506	13.3515	0.139292		Ind4:	26	Mean:	E	E$3:E$26	E$6:E$26		-15	30.1312	30.1483
Btk3 -10	-10	13.3506	13.3506	13.3515	0.139292		Trend Ind1:	12	Slope:	I	I$12	K$12		-14	26.8002	26.8002
Btk3 -10	-10	13.4913	13.3506	13.3515	0.139292		Trend Ind2:	16	Int:	K	I$16	K$16		-13	23.4693	23.4522
Btk3 -11	-11	16.5144	16.5144	16.5169	0.0743269									-12	20.1383	20.1041
Btk3 -11	-11	16.4439	16.5144	16.5169	0.0743269			Slopes	Efficiency	Intercept	R2			-11	16.8074	16.7561
Btk3 -11	-11	16.5925	16.5144	16.5169	0.0743269		Ct	-3.32861	0.997221	-19.8137	0.999277			-10	13.4765	13.408
Btk3 -12	-12	20.4637	20.4774	20.4907	0.0356546		Median	-3.33094	0.996253	-19.8329	0.99937			-9	10.1455	10.06
Btk3 -12	-12	20.4774	20.4774	20.4907	0.0356546		Mean	-3.32861	0.997221	-19.8137	0.999421			-8	6.81459	6.71192
Btk3 -12	-12	20.5311	20.4774	20.4907	0.0356546									-7	3.48366	3.36387
Btk3 -13	-13	23.6756	23.6044	23.5866	0.0990397		Ct, reduced	-3.34044	0.992334	-19.9794	0.998988			-6	0.152717	0.0158158
Btk3 -13	-13	23.6044	23.6044	23.5866	0.0990397		Median, reduced	-3.34805	0.989213	-20.0725	0.999143			-5	-3.17822	-3.33224
Btk3 -13	-13	23.4799	23.6044	23.5866	0.0990397		Mean, reduced	-3.34044	0.992334	-19.9794	0.999176
Btk3 -14	-14	26.7908	26.6868	26.7141	0.0672771
Btk3 -14	-14	26.6648	26.6868	26.7141	0.0672771
Btk3 -14	-14	26.6868	26.6868	26.7141	0.0672771
Btk3 -15	-15	30.0449	29.9786	29.9949	0.0441719
Btk3 -15	-15	29.9611	29.9786	29.9949	0.0441719
Btk3 -15	-15	29.9786	29.9786	29.9949	0.0441719
Btk3 -16	-16	33.2267	33.5531	33.4692	0.213277
Btk3 -16	-16	33.6277	33.5531	33.4692	0.213277
Btk3 -16	-16	33.5531	33.5531	33.4692	0.213277
Btk3 neg		Undetermined
Btk3 neg		Undetermined
Btk3 neg		Undetermined
Dye:	TaqMan Universal			Target MW:	95134.6
Temp:	55°C			Template MW:	1.32785e+06
[primer]:	900 nM
[probe]:	250 nM			LOD in g:	-16
				LOD:	45.3524
Barcode #:	Btk3
Template:	pIDTSMART-AMP

## Sheet: Btk4
Additional file 3.xlsx
Sample Name	g Template	Ct	Ct Median	Ct Mean	Ct Std										Trend (all)	Trend (adj)
Btk4 -9	-9	8.90539	8.87053	8.87958	0.0226814		Ind1:	3	Dil:	B	B$3:B$26	B$6:B$26		-18	40.8528	40.6573
Btk4 -9	-9	8.86282	8.87053	8.87958	0.0226814		Ind2:	26	Ct:	C	C$3:C$26	C$6:C$26		-17	37.3373	37.1906
Btk4 -9	-9	8.87053	8.87053	8.87958	0.0226814		Ind3:	6	Med:	D	D$3:D$26	D$6:D$26		-16	33.8217	33.7239
Btk4 -10	-10	12.5598	12.4594	12.4643	0.0931983		Ind4:	26	Mean:	E	E$3:E$26	E$6:E$26		-15	30.3061	30.2572
Btk4 -10	-10	12.4594	12.4594	12.4643	0.0931983		Trend Ind1:	12	Slope:	I	I$12	K$12		-14	26.7905	26.7905
Btk4 -10	-10	12.3736	12.4594	12.4643	0.0931983		Trend Ind2:	16	Int:	K	I$16	K$16		-13	23.275	23.3238
Btk4 -11	-11	16.2955	16.491	16.4428	0.130077									-12	19.7594	19.8572
Btk4 -11	-11	16.491	16.491	16.4428	0.130077			Slopes	Efficiency	Intercept	R2			-11	16.2438	16.3905
Btk4 -11	-11	16.542	16.491	16.4428	0.130077		Ct	-3.51088	0.926765	-22.3869	0.99685			-10	12.7283	12.9238
Btk4 -12	-12	20.3552	20.2992	20.2589	0.121589		Median	-3.51557	0.92508	-22.4275	0.998078			-9	9.21268	9.45707
Btk4 -12	-12	20.1222	20.2992	20.2589	0.121589		Mean	-3.51088	0.926765	-22.3869	0.99824			-8	5.6971	5.99038
Btk4 -12	-12	20.2992	20.2992	20.2589	0.121589									-7	2.18153	2.52368
Btk4 -13	-13	23.8683	23.7403	23.7557	0.105733		Ct, reduced	-3.46352	0.944121	-21.7239	0.99571			-6	-1.33404	-0.94301
Btk4 -13	-13	23.7403	23.7403	23.7557	0.105733		Median, reduced	-3.46669	0.94294	-21.7432	0.997631			-5	-4.84961	-4.4097
Btk4 -13	-13	23.6585	23.7403	23.7557	0.105733		Mean, reduced	-3.46352	0.944121	-21.7239	0.997849
Btk4 -14	-14	26.4496	26.6313	26.5738	0.107636
Btk4 -14	-14	26.6313	26.6313	26.5738	0.107636
Btk4 -14	-14	26.6405	26.6313	26.5738	0.107636
Btk4 -15	-15	29.657	29.8417	29.9126	0.297521
Btk4 -15	-15	30.2392	29.8417	29.9126	0.297521
Btk4 -15	-15	29.8417	29.8417	29.9126	0.297521
Btk4 -16	-16	34.6187	33.804	33.7056	0.96595
Btk4 -16	-16	32.6943	33.804	33.7056	0.96595
Btk4 -16	-16	33.804	33.804	33.7056	0.96595
Btk4 neg		Undetermined
Btk4 neg		Undetermined
Btk4 neg		Undetermined
Dye:	TaqMan Universal			Target MW:	94516.2
Temp:	55°C			Template MW:	1.32724e+06
[primer]:	900 nM
[probe]:	250 nM			LOD in g:	-16
				LOD:	45.3735
Barcode #:	Btk4
Template:	pIDTSMART-AMP

## Sheet: Btk5
Additional file 3.xlsx
Sample Name	g Template	Ct	Ct Median	Ct Mean	Ct Std										Trend (all)	Trend (adj)
Btk5 -9	-9	7.74869	7.74869	8.03514	0.501182		Ind1:	3	Dil:	B	B$3:B$26	B$6:B$26		-18	42.5658	41.9367
Btk5 -9	-9	7.74288	7.74869	8.03514	0.501182		Ind2:	26	Ct:	C	C$3:C$26	C$6:C$26		-17	38.8196	38.3478
Btk5 -9	-9	8.61384	7.74869	8.03514	0.501182		Ind3:	6	Med:	D	D$3:D$26	D$6:D$26		-16	35.0733	34.7588
Btk5 -10	-10	12.413	12.723	12.6378	0.196565		Ind4:	26	Mean:	E	E$3:E$26	E$6:E$26		-15	31.3271	31.1698
Btk5 -10	-10	12.7773	12.723	12.6378	0.196565		Trend Ind1:	12	Slope:	I	I$12	K$12		-14	27.5808	27.5808
Btk5 -10	-10	12.723	12.723	12.6378	0.196565		Trend Ind2:	16	Int:	K	I$16	K$16		-13	23.8346	23.9919
Btk5 -11	-11	17.0189	16.8051	16.83	0.17785									-12	20.0883	20.4029
Btk5 -11	-11	16.8051	16.8051	16.83	0.17785			Slopes	Efficiency	Intercept	R2			-11	16.3421	16.8139
Btk5 -11	-11	16.6659	16.8051	16.83	0.17785		Ct	-3.73832	0.851399	-24.7195	0.995708			-10	12.5958	13.2249
Btk5 -12	-12	20.7961	20.7961	20.8297	0.0600024		Median	-3.74625	0.848987	-24.8666	0.995132			-9	8.8496	9.63597
Btk5 -12	-12	20.794	20.7961	20.8297	0.0600024		Mean	-3.73832	0.851399	-24.7195	0.996319			-8	5.10335	6.04699
Btk5 -12	-12	20.899	20.7961	20.8297	0.0600024									-7	1.35711	2.45802
Btk5 -13	-13	24.4218	24.5289	24.4979	0.0662311		Ct, reduced	-3.61115	0.891997	-22.9391	0.997257			-6	-2.38914	-1.13096
Btk5 -13	-13	24.5429	24.5289	24.4979	0.0662311		Median, reduced	-3.58897	0.899464	-22.6648	0.997772			-5	-6.13539	-4.71993
Btk5 -13	-13	24.5289	24.5289	24.4979	0.0662311		Mean, reduced	-3.61115	0.891997	-22.9391	0.997786
Btk5 -14	-14	27.6662	27.6262	27.6038	0.076076
Btk5 -14	-14	27.6262	27.6262	27.6038	0.076076
Btk5 -14	-14	27.5191	27.6262	27.6038	0.076076
Btk5 -15	-15	30.9505	30.9505	31.0127	0.254088
Btk5 -15	-15	31.2921	30.9505	31.0127	0.254088
Btk5 -15	-15	30.7955	30.9505	31.0127	0.254088
Btk5 -16	-16	34.3225	34.5132	34.6286	0.377306
Btk5 -16	-16	35.0502	34.5132	34.6286	0.377306
Btk5 -16	-16	34.5132	34.5132	34.6286	0.377306
Btk5 neg		Undetermined
Btk5 neg		Undetermined
Btk5 neg		Undetermined
Dye:	TaqMan Universal			Target MW:	95134.6
Temp:	55°C			Template MW:	1.32785e+06
[primer]:	900 nM
[probe]:	250 nM			LOD in g:	-16
				LOD:	45.3524
Barcode #:	Btk5
Template:	pIDTSMART-AMP

## Sheet: Btk6
Additional file 3.xlsx
Sample Name	g Template	Ct	Ct Median	Ct Mean	Ct Std										Trend (all)	Trend (adj)
Btk6 -9	-9	10.7419	10.8492	10.8697	0.139153		Ind1:	3	Dil:	B	B$3:B$26	B$6:B$23		-18	42.5488	42.711
Btk6 -9	-9	10.8492	10.8492	10.8697	0.139153		Ind2:	26	Ct:	C	C$3:C$26	C$6:C$23		-17	39.0073	39.1347
Btk6 -9	-9	11.018	10.8492	10.8697	0.139153		Ind3:	6	Med:	D	D$3:D$26	D$6:D$23		-16	35.4658	35.5585
Btk6 -10	-10	14.167	14.1874	14.1875	0.0205966		Ind4:	23	Mean:	E	E$3:E$26	E$6:E$23		-15	31.9244	31.9823
Btk6 -10	-10	14.2081	14.1874	14.1875	0.0205966		Trend Ind1:	12	Slope:	I	I$12	K$12		-14	28.3829	28.406
Btk6 -10	-10	14.1874	14.1874	14.1875	0.0205966		Trend Ind2:	16	Int:	K	I$16	K$16		-13	24.8414	24.8298
Btk6 -11	-11	17.4703	17.4777	17.5054	0.0544659									-12	21.2999	21.2536
Btk6 -11	-11	17.5681	17.4777	17.5054	0.0544659			Slopes	Efficiency	Intercept	R2			-11	17.7584	17.6773
Btk6 -11	-11	17.4777	17.4777	17.5054	0.0544659		Ct	-3.53904	0.916737	-21.1631	0.999534			-10	14.2169	14.1011
Btk6 -12	-12	21.1948	21.2825	21.2605	0.0579155		Median	-3.54148	0.915878	-21.1979	0.999612			-9	10.6755	10.5249
Btk6 -12	-12	21.3042	21.2825	21.2605	0.0579155		Mean	-3.53904	0.916737	-21.1631	0.999626			-8	7.13399	6.94863
Btk6 -12	-12	21.2825	21.2825	21.2605	0.0579155									-7	3.5925	3.3724
Btk6 -13	-13	25.0155	24.9141	24.9211	0.09108		Ct, reduced	-3.57533	0.904121	-21.6469	0.999602			-6	0.0510233	-0.203839
Btk6 -13	-13	24.9141	24.9141	24.9211	0.09108		Median, reduced	-3.57623	0.90381	-21.6612	0.999642			-5	-3.49046	-3.78007
Btk6 -13	-13	24.8337	24.9141	24.9211	0.09108		Mean, reduced	-3.57533	0.904121	-21.6469	0.999688
Btk6 -14	-14	28.5175	28.5175	28.5191	0.0538286
Btk6 -14	-14	28.5737	28.5175	28.5191	0.0538286
Btk6 -14	-14	28.466	28.5175	28.5191	0.0538286
Btk6 -15	-15	31.7706	31.8708	31.8745	0.105685
Btk6 -15	-15	31.9819	31.8708	31.8745	0.105685
Btk6 -15	-15	31.8708	31.8708	31.8745	0.105685
Btk6 -16	-16	Undetermined
Btk6 -16	-16	Undetermined
Btk6 -16	-16	Undetermined
Btk6 neg		Undetermined
Btk6 neg		Undetermined
Btk6 neg		Undetermined
Dye:	TaqMan Universal			Target MW:	91428.2
Temp:	55°C			Template MW:	1.32415e+06
[primer]:	900 nM
[probe]:	250 nM			LOD in g:	-15
				LOD:	454.794
Barcode #:	Btk6
Template:	pIDTSMART-AMP

## Sheet: Btk7
Additional file 3.xlsx
Sample Name	g Template	Ct	Ct Median	Ct Mean	Ct Std										Trend (all)	Trend (adj)
Btk7 -9	-9	7.40559	7.51342	7.48227	0.0667877		Ind1:	3	Dil:	B	B$3:B$26	B$6:B$26		-18	42.7696	42.4536
Btk7 -9	-9	7.51342	7.51342	7.48227	0.0667877		Ind2:	26	Ct:	C	C$3:C$26	C$6:C$26		-17	38.9137	38.6767
Btk7 -9	-9	7.52778	7.51342	7.48227	0.0667877		Ind3:	6	Med:	D	D$3:D$26	D$6:D$26		-16	35.0577	34.8998
Btk7 -10	-10	11.9094	12.0771	12.072	0.160058		Ind4:	26	Mean:	E	E$3:E$26	E$6:E$26		-15	31.2018	31.1228
Btk7 -10	-10	12.2294	12.0771	12.072	0.160058		Trend Ind1:	12	Slope:	I	I$12	K$12		-14	27.3459	27.3459
Btk7 -10	-10	12.0771	12.0771	12.072	0.160058		Trend Ind2:	16	Int:	K	I$16	K$16		-13	23.49	23.569
Btk7 -11	-11	15.9389	15.9652	16.0432	0.158414									-12	19.6341	19.792
Btk7 -11	-11	15.9652	15.9652	16.0432	0.158414			Slopes	Efficiency	Intercept	R2			-11	15.7782	16.0151
Btk7 -11	-11	16.2255	15.9652	16.0432	0.158414		Ct	-3.87618	0.81128	-26.8609	0.998276			-10	11.9222	12.2382
Btk7 -12	-12	20.1133	20.1133	20.0485	0.136121		Median	-3.85592	0.816944	-26.6369	0.998683			-9	8.06632	8.46125
Btk7 -12	-12	20.1401	20.1133	20.0485	0.136121		Mean	-3.87618	0.81128	-26.8609	0.998628			-8	4.21041	4.68432
Btk7 -12	-12	19.892	20.1133	20.0485	0.136121									-7	0.35449	0.907391
Btk7 -13	-13	23.9043	23.7389	23.7747	0.115888		Ct, reduced	-3.79868	0.833366	-25.7759	0.998561			-6	-3.50143	-2.86954
Btk7 -13	-13	23.7389	23.7389	23.7747	0.115888		Median, reduced	-3.77693	0.839777	-25.5311	0.999251			-5	-7.35735	-6.64647
Btk7 -13	-13	23.681	23.7389	23.7747	0.115888		Mean, reduced	-3.79868	0.833366	-25.7759	0.999104
Btk7 -14	-14	27.2102	27.2102	27.1885	0.112333
Btk7 -14	-14	27.2885	27.2102	27.1885	0.112333
Btk7 -14	-14	27.0669	27.2102	27.1885	0.112333
Btk7 -15	-15	30.8159	30.8159	30.8414	0.27127
Btk7 -15	-15	30.5837	30.8159	30.8414	0.27127
Btk7 -15	-15	31.1245	30.8159	30.8414	0.27127
Btk7 -16	-16	35.0624	35.0624	35.2809	0.401593
Btk7 -16	-16	35.0359	35.0624	35.2809	0.401593
Btk7 -16	-16	35.7444	35.0624	35.2809	0.401593
Btk7 neg		Undetermined
Btk7 neg		Undetermined
Btk7 neg		Undetermined
Dye:	TaqMan Universal			Target MW:	92045.6
Temp:	55°C			Template MW:	1.32477e+06
[primer]:	900 nM
[probe]:	250 nM			LOD in g:	-16
				LOD:	45.4582
Barcode #:	Btk7
Template:	pIDTSMART-AMP

## Sheet: Btk8
Additional file 3.xlsx
Sample Name	g Template	Ct	Ct Median	Ct Mean	Ct Std										Trend (all)	Trend (adj)
Btk8 -9	-9	7.97006	7.94316	7.90662	0.0876141		Ind1:	3	Dil:	B	B$3:B$26	B$6:B$26		-18	41.7236	41.3623
Btk8 -9	-9	7.80666	7.94316	7.90662	0.0876141		Ind2:	26	Ct:	C	C$3:C$26	C$6:C$26		-17	38.0405	37.7695
Btk8 -9	-9	7.94316	7.94316	7.90662	0.0876141		Ind3:	6	Med:	D	D$3:D$26	D$6:D$26		-16	34.3574	34.1767
Btk8 -10	-10	12.0639	12.0792	12.1354	0.110913		Ind4:	26	Mean:	E	E$3:E$26	E$6:E$26		-15	30.6743	30.5839
Btk8 -10	-10	12.2632	12.0792	12.1354	0.110913		Trend Ind1:	12	Slope:	I	I$12	K$12		-14	26.9911	26.9911
Btk8 -10	-10	12.0792	12.0792	12.1354	0.110913		Trend Ind2:	16	Int:	K	I$16	K$16		-13	23.308	23.3984
Btk8 -11	-11	16.3189	16.329	16.3577	0.0587041									-12	19.6249	19.8056
Btk8 -11	-11	16.4252	16.329	16.3577	0.0587041			Slopes	Efficiency	Intercept	R2			-11	15.9418	16.2128
Btk8 -11	-11	16.329	16.329	16.3577	0.0587041		Ct	-3.70202	0.862612	-24.7791	0.997659			-10	12.2587	12.62
Btk8 -12	-12	19.9709	20.1741	20.1217	0.132639		Median	-3.68312	0.868568	-24.5725	0.997494			-9	8.57554	9.02724
Btk8 -12	-12	20.2202	20.1741	20.1217	0.132639		Mean	-3.70202	0.862613	-24.7791	0.997913			-8	4.89242	5.43446
Btk8 -12	-12	20.1741	20.1741	20.1217	0.132639									-7	1.2093	1.84168
Btk8 -13	-13	23.7419	23.7419	23.7316	0.0939641		Ct, reduced	-3.61167	0.891823	-23.5141	0.998196			-6	-2.47382	-1.7511
Btk8 -13	-13	23.82	23.7419	23.7316	0.0939641		Median, reduced	-3.59278	0.898174	-23.3078	0.997941			-5	-6.15694	-5.34388
Btk8 -13	-13	23.6329	23.7419	23.7316	0.0939641		Mean, reduced	-3.61167	0.891823	-23.5141	0.998584
Btk8 -14	-14	27.0437	27.0201	27.0216	0.0213424
Btk8 -14	-14	27.0201	27.0201	27.0216	0.0213424
Btk8 -14	-14	27.0011	27.0201	27.0216	0.0213424
Btk8 -15	-15	30.5656	30.6855	30.7364	0.201096
Btk8 -15	-15	30.6855	30.6855	30.7364	0.201096
Btk8 -15	-15	30.958	30.6855	30.7364	0.201096
Btk8 -16	-16	33.7588	33.7588	33.9585	0.360519
Btk8 -16	-16	34.3747	33.7588	33.9585	0.360519
Btk8 -16	-16	33.7421	33.7588	33.9585	0.360519
Btk8 neg		Undetermined
Btk8 neg		Undetermined
Btk8 neg		Undetermined
Dye:	TaqMan Universal			Target MW:	93899.8
Temp:	55°C			Template MW:	1.32662e+06
[primer]:	900 nM
[probe]:	250 nM			LOD in g:	-16
				LOD:	45.3946
Barcode #:	Btk8
Template:	pIDTSMART-AMP

[truncated: 14 more sheets: Btk9, Btk10, Btk11, Btk12, Bp1, Bp2, Bp3, Cbot1, Cbot2, Cbot3, Yp1, Yp1 in Yp genome, Yp2, Yp3]
